# Supplementary material for: Energy consumption and thermal comfort of rock-cut and modern buildings
Source: Heliyon. 2024 Jul 8;10(14):e34217. doi: 10.1016/j.heliyon.2024.e34217 (PMC11295850; doi:10.1016/j.heliyon.2024.e34217)
Supplement: Multimedia component 2 [file mmc2.xlsx]

## Sheet: Sheet1
Date	Time	Blg.1-1 temp	Blg.1-1 R.H	Blg.1-1 PMV	Blg.1-2 temp	Blg.1-2 R.H	Blg.1-2 PMV	Blg.1-3 temp	Blg.1-3 R.H	Blg.1-3 PMV	Blg.1-4 temp	Blg.1-4 R.H	Blg.1-4 PMV	Meymand outside temp	Meyamand outside R.H	Meymand outside wind speed	Meymand outside PMV	Blg.2-1 temp	Blg.2-1 R.H	Blg.2-1 PMV	Blg.2-2 temp	Blg.2-2 R.H	Blg.2-2 PMV	Blg.2-3 temp	Blg.2-3 R.H	Blg.2-3 PMV	Blg.2-4 temp	Blg.2-4 R.H	Blg.2-4 PMV	Shahre Babak outside temp	Shahre Babak outside R.H	Shahre Babak outside wind speed	Shahre Babak outside PMV
2023-07-11	9	23.5	24.5	-0.64	24	32	-0.43	23.7	26	-0.56	26.3	23	0.16	24	24.5	3.8	-0.1	28.5	21	0.77	28.5	23.5	0.79	29	24	0.94	28	24	0.65	22	35	6.78	-1.6
2023-07-11	12	23.7	24.7	-0.59	24.3	33.5	-0.34	24.1	26.5	-0.44	26	21	0.06	29	21	6.7	1.4	31.5	19	1.62	29	20	0.9	31.4	23	1.63	29.3	24	1.03	28.5	15	6.11	1.1
2023-07-11	15	24.1	25.1	-0.47	24.5	31	-0.3	24.3	28	-0.37	26.8	20	0.28	35	18	4.8	4.6	29.5	18.5	1.03	29	21	0.91	31.5	20	1.63	29.5	21	1.06	33	22	4.3	3.9
2023-07-11	18	24.2	25.2	-0.45	24.8	30	-0.22	24	26	-0.47	27	20	0.33	35.8	17	4	3.3	31.9	17	1.71	30.1	22.5	1.25	29.7	21	1.11	30	19.5	1.19	35.5	17	3.11	3.1
2023-07-25	9	23	24	-0.62	23.9	26	-0.5	23	33	-0.71	26	20	0.05	27.6	64.5	1.2	3.3	28	57	0.93	28	52	0.89	26.5	58.5	0.48	28.5	64.5	1.15	22.5	73	2.6	0.2
2023-07-25	12	23.5	24.5	-0.62	24.2	25	-0.42	23.2	34	-0.65	26.3	20	0.13	29.5	48	2.8	2.8	29.5	53	1.36	29	49	1.17	27.2	57	0.69	28	63	0.98	24.3	81	2.2	1.2
2023-07-25	15	24.5	25.5	-0.35	24	27.5	-0.46	23.5	31	-0.58	26.5	23	0.21	33	42	2	4.7	31	51.5	1.81	30	49	1.47	28	55	0.91	28.5	59	1.1	31.8	69	1.87	4.6
2023-07-25	18	24	25	-0.49	24.5	29	-0.31	23.5	33	-0.57	26	25.5	0.09	31.6	55	1	1.9	32	57	2.18	29.5	48	1.31	28.2	52	0.95	29	60.5	1.27	35.6	77	2.75	3.9
2023-08-01	9	21.5	22.5	-1.2	23.5	32	-0.57	21	28	-1.35	25.1	22	-0.19	21	26	1.17	0.3	28.5	21	0.77	27.8	23	0.58	28	22	0.63	29.5	28	1.12	26	21	2.77	1.1
2023-08-01	12	21.3	22.3	-1.27	24.5	33	-0.28	21	24.5	-1.37	25.5	20.5	-0.09	28	22	3.94	1.5	30.3	16	1.24	28	21	0.63	28.1	23	0.67	29	27	0.97	33	11	3.45	3.6
2023-08-01	15	22	23	-1.06	24	33	-0.43	21.5	27	-1.2	26	19.5	0.05	35.5	20	3.13	5.1	29.5	10	0.96	28.2	19.5	0.67	29	24.5	0.94	29.3	28	1.06	35	9	10.5	4
2023-08-01	18	22	23	-1.06	24.3	35	-0.33	23.8	37.5	-0.45	25.8	20	-0.01	35	18.5	2.26	2.7	30.2	11	1.16	28.5	20	0.76	28.8	28	0.92	29.5	28	1.12	34	9	10.2	2.2
2023-08-08	9	22.5	23.5	-0.9	22.5	31	-0.87	22.5	29	-0.88	27.1	25.5	0.4	22.8	20	2.77	-0.4	28	16	0.58	28.1	15	0.6	28	21	0.63	29	25	0.95	25	25	2.77	0.7
2023-08-08	12	22	23	-1.06	22.6	32.5	-0.83	22	31	-1.02	27	27.5	0.39	28.5	14	3.88	1.5	30.7	15.5	1.35	28.3	15	0.66	27.2	21	0.4	30	26	1.25	35	18	5.11	4.5
2023-08-08	15	22.3	23.3	-0.97	25.5	33	0	22.3	31.5	-0.93	26.5	27	0.24	33	14	6.38	3.3	30.5	11.5	1.25	28.7	15.5	0.78	27.7	22	0.55	30.5	24	1.38	37.2	15.5	4.68	5.6
2023-08-08	18	22.3	23.3	-0.97	26	34.5	0.16	22.6	33.5	-0.82	26.3	27	0.19	33	12	6.66	1.7	30	12	1.12	29.1	17.5	1.02	26.9	29	0.37	30	22	1.21	36.5	13	3.43	3.2
2023-08-15	9	22	23	-1.07	22.9	27	-0.77	23	27	-0.75	23.3	27	-0.66	26.4	16	7.5	0.1	28.5	18	0.74	27.9	19.5	0.58	29.2	22.5	0.98	27.1	24	0.39	23.8	16	2.17	0.3
2023-08-15	12	22.1	23.1	-1.03	23.5	24.5	-0.62	23.1	28	-0.71	23.5	28	-0.6	30	12	3.6	2.3	29	19	0.89	28	20	0.62	30	20	1.19	27.5	25	0.52	29.9	14	3.37	2.4
2023-08-15	15	22.6	23.6	-0.89	23.5	25	-0.62	23.5	30	-0.59	23.5	26	-0.61	33.2	12	8	3.3	29.2	19	0.95	29.5	18	1.03	31.5	18.5	1.61	27.9	24.5	0.63	37	13	6.94	5.2
2023-08-15	18	23	24	-0.78	23.8	23	-0.55	24	30	-0.45	23.8	26	-0.53	32.5	11	6.4	1.3	29.3	20	0.99	29	17	0.88	31	17	1.45	28	23	0.64	34	11	6.66	2
2023-08-22	9	21.8	22.8	-1.13	22	28	-1.04	23.5	29	-0.59	22.5	25.5	-0.9	16	19	5.5	-4.5	19.9	22.5	-1.71	22.5	25	-0.91	24.5	24	-0.35	23	24	-0.77	18	11	4.98	-3.5
2023-08-22	12	22	23	-1.07	22.2	26	-0.99	23.6	27	-0.58	22.9	27	-0.77	22	16	7	-2.1	25.5	20	-0.09	27.2	26.5	0.44	28	21	0.63	28	22	0.63	20	10	5	-2.6
2023-08-22	15	22.2	23.2	-0.91	22.5	27.5	-0.89	23.8	27.5	-0.52	23	25	-0.76	28.5	17.5	6.6	1.2	30	21	1.2	28.2	24	0.71	28	23	0.64	28.5	23	0.79	26.5	10	5.1	0.3
2023-08-22	18	22	23	-1.08	22.5	25	-0.91	24	27.5	-0.46	23.2	21	-0.73	27.7	13.5	3.1	-0.9	33	20	2.07	28.5	27	0.82	28.8	22.5	0.87	28	25	0.66	29.2	12	6.3	-0.3
2023-09-01	9	21.5	22.5	-1.22	22.9	23.5	-1.07	23	27	-0.75	22.5	28.5	-0.89	17.1	18	3	-3.1	26	21	0.06	25	17	-0.25	27	29	0.4	26.1	19	0.07	17.9	25	2.22	-2.1
2023-09-01	12	21.8	22.8	-1.12	23	24	-0.77	23.3	27	-0.66	23	25	-0.76	24.5	16.5	6	-0.7	29.5	26	1.1	26.3	16	0.1	26.8	25	0.31	27	19.5	0.33	23.8	19	3.14	-0.1
2023-09-01	15	22.2	23.2	-1	23.5	24	-0.63	23	26	-0.75	22.5	24.5	-0.91	30	15	5.5	2	30	25	1.24	26.5	18	0.18	27	26	0.38	27.2	21	0.4	30	15	1.46	3.1
2023-09-01	18	22.4	23.4	-0.94	23.2	25	-0.7	23	24	-0.77	22.5	25.5	-0.9	26	18	4.7	-1.7	29	25.5	0.95	27	18	0.32	27.2	23.5	0.42	28	21.5	0.63	30.9	10	1.98	2
metabolic rate=1.2 filling seated
clo=0.5 summer typical				-0.320312
				2.7375
Indoor air flow speed=0.1 m/s				-0.675625															1.15219
				1.025															2.05
				-0.865															0.750313
				-0.875															1.79375
																			0.415
																			0.725

## Sheet: Sheet2
2023-07-11	2023-07-11	23.825	24.825	24.275	31.3125	23.9625	26.4375	26.525	21.25
	2023-07-25	23.6875	24.6875	23.925	28.1875	23.0625	31.9375	25.95	22.6875
	2023-08-01	21.6875	22.6875	23.575	33.125	21.75	29.6875	25.275	23.0625
	2023-08-08	22.2125	23.2125	23.95	32.9375	22.1875	31.375	26.075	26
	2023-08-15	22.475	23.475	23.1375	25.875	23.3375	28.0625	23.8125	26.1875
	2023-08-22	21.9125	22.9125	22.3375	27.125	23.725	26.875	22.9375	23.8125
	2023-09-01	21.8625	22.8625	23.0375	24.375	23.1125	25.125	22.45	25.9375
2023-07-25
						2023-07-11	2023-07-25	2023-08-01	2023-08-08	2023-08-15	2023-08-22	2023-09-01
					Blg1-1 temp	23.825	23.6875	21.6875	22.2125	22.475	21.9125	21.8625
					Blg1-1 R.H	24.275	23.925	23.575	23.95	23.1375	22.3375	23.0375
					Blg1-2 temp	23.9625	23.0625	21.75	22.1875	23.3375	23.725	23.1125
					Blg1-2 R.H	26.525	25.95	25.275	26.075	23.8125	22.9375	22.45
2023-08-01					Blg1-3 temp	24.825	24.6875	22.6875	23.2125	23.475	22.9125	22.8625
					Blg1-3 R.H	31.3125	28.1875	33.125	32.9375	25.875	27.125	24.375
					Blg1-4 temp	26.4375	31.9375	29.6875	31.375	28.0625	26.875	25.125
					Blg1-4 R.H	21.25	22.6875	23.0625	26	26.1875	23.8125	25.9375
2023-08-08
								Blg1-1 temp	Blg1-1 R.H	Blg1-2 temp	Blg1-2 R.H	Blg1-3 temp	Blg1-3 R.H	Blg1-4 temp	Blg1-4 R.H
							2023-07-11	23.825	24.825	24.275	31.3125	23.9625	26.4375	26.525	21.25
							2023-07-25	23.6875	24.6875	23.925	28.1875	23.0625	31.9375	25.95	22.6875
							2023-08-01	21.6875	22.6875	23.575	33.125	21.75	29.6875	25.275	23.0625
2023-08-15							2023-08-08	22.2125	23.2125	23.95	32.9375	22.1875	31.375	26.075	26					2023-07-11	2023-07-25	2023-08-01	2023-08-08	2023-08-15	2023-08-22	2023-09-01
							2023-08-15	22.475	23.475	23.1375	25.875	23.3375	28.0625	23.8125	26.1875				Blg1-1 temp	23.825	23.6875	21.6875	22.2125	22.475	21.9125	21.8625
							2023-08-22	21.9125	22.9125	22.3375	27.125	23.725	26.875	22.9375	23.8125				Blg1-1 R.H	24.825	24.6875	22.6875	23.2125	23.475	22.9125	22.8625
							2023-09-01	21.8625	22.8625	23.0375	24.375	23.1125	25.125	22.45	25.9375				Blg1-2 temp	24.275	23.925	23.575	23.95	23.1375	22.3375	23.0375
																			Blg1-2 R.H	31.3125	28.1875	33.125	32.9375	25.875	27.125	24.375
																			Blg1-3 temp	23.9625	23.0625	21.75	22.1875	23.3375	23.725	23.1125
									Blg1-1 R.H	Blg1-2 R.H	Blg1-3 R.H	Blg1-4 R.H							Blg1-3 R.H	26.4375	31.9375	29.6875	31.375	28.0625	26.875	25.125
								2022-07-11	24.825	31.3125	26.4375	21.25							Blg1-4 temp	26.525	25.95	25.275	26.075	23.8125	22.9375	22.45
2023-08-22								2022-07-25	24.6875	28.1875	31.9375	22.6875							Blg1-4 R.H	21.25	22.6875	23.0625	26	26.1875	23.8125	25.9375
								2022-08-01	22.6875	33.125	29.6875	23.0625
								2022-08-08	23.2125	32.9375	31.375	26
								2022-08-15	23.475	25.875	28.0625	26.1875								2022-07-11	2022-07-25	2022-08-01	2022-08-08	2022-08-15	2022-08-22	2022-09-01
								2022-08-22	22.9125	27.125	26.875	23.8125							Blg1-1 R.H	24.825	24.6875	22.6875	23.2125	23.475	22.9125	22.8625
								2022-09-01	22.8625	24.375	25.125	25.9375							Blg1-2 R.H	31.3125	28.1875	33.125	32.9375	25.875	27.125	24.375
									Blg1-1 temp	Blg1-2 temp	Blg1-3 temp	Blg1-4 temp							Blg1-3 R.H	26.4375	31.9375	29.6875	31.375	28.0625	26.875	25.125
								2022-07-11	23.825	24.275	23.9625	26.525							Blg1-4 R.H	21.25	22.6875	23.0625	26	26.1875	23.8125	25.9375
2023-09-01								2022-07-25	23.6875	23.925	23.0625	25.95							Blg1-1 temp	23.825	23.6875	21.6875	22.2125	22.475	21.9125	21.8625
								2022-08-01	21.6875	23.575	21.75	25.275							Blg1-2 temp	24.275	23.925	23.575	23.95	23.1375	22.3375	23.0375
								2022-08-08	22.2125	23.95	22.1875	26.075							Blg1-3 temp	23.9625	23.0625	21.75	22.1875	23.3375	23.725	23.1125
								2022-08-15	22.475	23.1375	23.3375	23.8125							Blg1-4 temp	26.525	25.95	25.275	26.075	23.8125	22.9375	22.45
								2022-08-22	21.9125	22.3375	23.725	22.9375
								2022-09-01	21.8625	23.0375	23.1125	22.45
			M outside temp	S outside temp		M outside temp	M outside wind speed	S outside wind speed
		2022-07-11	28.0375	27.8625	2022-07-11	27.6875	3.675	5.28
		2022-07-25	27.2875	28.825	2022-07-25	30.3625	2.35	2.4525
		2022-08-01	26.95	29.8125	2022-08-01	32.675	2.59625	5.4825
		2022-08-08	25.9125	28.925	2022-08-08	31.9375	4.68375	3.62625
		2022-08-15	28.275	28.7375	2022-08-15	29.2	5.825	4.2575
		2022-08-22	20.9625	21.025	2022-08-22	21.0875	4.0625	4.39125
		2022-09-01	20.85	22.275	2022-09-01	23.7	3.3375	1.8375
			Meymand outside R.H	Shahre Babak outside R.H	Meymand outside temp	Shahre Babak outside temp
		2022-07-11	20.0625	32.625	28.0375	27.8625
		2022-07-25	63.3125	71.125	27.2875	28.825
		2022-08-01	23.45	14.25	26.95	29.8125
		2022-08-08	17.625	19.9375	25.9125	28.925
		2022-08-15	14.8125	13.4375	28.275	28.7375
		2022-08-22	17.125	13.4375	20.9625	21.025
		2022-09-01	19.25	18.125	20.85	22.275

## Sheet: Sheet3
				Blg.2-1 temp	Blg.2-2 temp	Blg.2-3 temp	Blg.2-4 temp	Blg.2-1 R.H	Blg.2-2 R.H	Blg.2-3 R.H	Blg.2-4 R.H
			2022-07-11	29.775	28.8125	29.3	28.625	20.8125	21.3125	23.25	22.375
			2022-07-25	29.7375	28.4	27.1	28.1125	55.3125	49.25	56.0625	62
			2022-08-01	28.8625	27.975	28.075	29.175	16.0875	21.125	25.25	26.3125
			2022-08-08	29.075	28.25	27.65	30.0625	14.5625	16.625	22.5	23.625
			2022-08-15	29.2875	27.7375	29.55	27.5	18.125	20.625	19.125	24
			2022-08-22	25.2625	25.8625	26.4875	25.8	20.5625	24.6875	23.875	23.875
			2022-09-01	26.725	25.9125	26.75	26.9	23.1875	19.0625	25.375	21.1875
			2022-07-11
			2022-07-25				2022-07-11	2022-07-25	2022-08-01	2022-08-08	2022-08-15	2022-08-22	2022-09-01
			2022-08-01			Blg.2-1 temp	29.775	29.7375	28.8625	29.075	29.2875	25.2625	26.725
			2022-08-08			Blg.2-2 temp	28.8125	28.4	27.975	28.25	27.7375	25.8625	25.9125
			2022-08-15			Blg.2-3 temp	29.3	27.1	28.075	27.65	29.55	26.4875	26.75
			2022-08-22			Blg.2-4 temp	28.625	28.1125	29.175	30.0625	27.5	25.8	26.9
			2022-09-01			Blg.2-1 R.H	20.8125	55.3125	16.0875	14.5625	18.125	20.5625	23.1875
						Blg.2-2 R.H	21.3125	49.25	21.125	16.625	20.625	24.6875	19.0625
						Blg.2-3 R.H	23.25	56.0625	25.25	22.5	19.125	23.875	25.375
						Blg.2-4 R.H	22.375	62	26.3125	23.625	24	23.875	21.1875
					Blg.2-1 R.H	Blg.2-2 R.H	Blg.2-3 R.H	Blg.2-4 R.H
				2022-07-11	20.8125	21.3125	23.25	22.375
				2022-07-25	55.3125	49.25	56.0625	62
				2022-08-01	16.0875	21.125	25.25	26.3125
				2022-08-08	14.5625	16.625	22.5	23.625
				2022-08-15	18.125	20.625	19.125	24
				2022-08-22	20.5625	24.6875	23.875	23.875
				2022-09-01	23.1875	19.0625	25.375	21.1875
					Blg.2-1 temp	Blg.2-2 temp	Blg.2-3 temp	Blg.2-4 temp
				2022-07-11	29.775	28.8125	29.3	28.625
				2022-07-25	29.7375	28.4	27.1	28.1125
				2022-08-01	28.8625	27.975	28.075	29.175
				2022-08-08	29.075	28.25	27.65	30.0625
				2022-08-15	29.2875	27.7375	29.55	27.5
				2022-08-22	25.2625	25.8625	26.4875	25.8
				2022-09-01	26.725	25.9125	26.75	26.9
